# Supplementary material for: Response of adult dragonflies to artificial prey of different size and colour
Source: PLoS One. 2017 Jun 29;12(6):e0179483. doi: 10.1371/journal.pone.0179483 (PMC5491015; doi:10.1371/journal.pone.0179483)
Supplement: S1 Dataset — (CSV) [file pone.0179483.s003.csv]

date	dragonfly_sp	sex	dsize	bcol	bsize	absize	side	att_num	att_type	tta	tot	temp	wind
2015-07-13	Celithemis_elisa	M	S	B	0	2.5	L	0	T	5	10:39	25.89	0.95
2015-07-16	Celithemis_elisa	F	S	B	0	2.5	R	0	T	2	10:49	18.94	1.04
2015-07-16	Celithemis_elisa	F	S	B	0	2.5	R	0	T	2	10:55	19.31	1.63
2015-07-16	Celithemis_elisa	F	S	B	0	2.5	L	0	T	7	11:28	20.07	0.27
2015-07-16	Celithemis_elisa	F	S	B	0	2.5	L	0	T	25	11:41	19.96	1.84
2015-07-11	Celithemis_eponina	F	S	B	0	2.5	R	0	T	214	12:06	26.13	0.66
2015-07-11	Celithemis_eponina	F	S	B	0	2.5	R	0	T	17	12:07	26.13	1.81
2015-07-11	Celithemis_eponina	F	S	B	0	2.5	R	0	T	176	12:12	26.6	1.81
2015-07-11	Celithemis_eponina	F	S	B	0	2.5	R	0	T	13	12:16	26.6	1.81
2015-07-11	Celithemis_eponina	F	S	B	0	2.5	L	0	T	28	12:29	26.76	1.86
2015-07-13	Celithemis_eponina	F	S	B	0	2.5	L	0	T	63	10:30	25.22	1.02
2015-07-13	Celithemis_eponina	M	S	B	0	2.5	L	0	T	65	10:45	25.89	0.95
2015-07-13	Celithemis_eponina	F	S	B	0	2.5	L	0	T	6	15:08	28.45	2.25
2015-07-13	Celithemis_eponina	F	S	B	0	2.5	L	0	T	16	15:19	28.54	2.25
2015-07-13	Celithemis_eponina	F	S	B	0	2.5	R	0	T	150	15:31	29.19	0.98
2015-07-16	Celithemis_eponina	M	S	B	0	2.5	R	0	T	11	10:15	18.2	0.42
2015-07-16	Celithemis_eponina	M	S	B	0	2.5	R	0	T	6	10:17	18.2	0.42
2015-07-16	Celithemis_eponina	M	S	B	0	2.5	L	0	T	30	11:07	19.31	1.55
2015-07-16	Celithemis_eponina	F	S	B	0	2.5	L	0	T	10	11:09	19.31	1.55
2015-07-16	Celithemis_eponina	F	S	B	0	2.5	L	0	T	2	11:10	19.57	1.55
2015-07-16	Celithemis_eponina	M	S	B	0	2.5	L	0	T	50	11:12	19.57	1.55
2015-07-16	Leucorrhinia_glacialis	F	S	B	0	2.5	R	0	T	19	10:35	18.92	1.62
2015-07-11	Leucorrhinia_intacta	F	S	B	0	2.5	R	0	T	47	11:57	26.13	0.66
2015-07-11	Leucorrhinia_intacta	M	S	B	0	2.5	L	0	T	55	12:25	26.76	1.86
2015-07-13	Leucorrhinia_intacta	F	S	B	0	2.5	L	0	T	44	10:37	25.89	0.95
2015-07-13	Leucorrhinia_intacta	F	S	B	0	2.5	L	0	T	13	10:41	25.89	0.95
2015-07-13	Leucorrhinia_intacta	F	S	B	0	2.5	L	0	T	13	10:51	25.89	0.95
2015-07-13	Leucorrhinia_intacta	F	S	B	0	2.5	L	0	T	16	10:52	25.68	0.95
2015-07-13	Leucorrhinia_intacta	F	S	B	0	2.5	R	0	T	60	15:22	29.19	2.25
2015-07-16	Leucorrhinia_intacta	F	S	B	0	2.5	R	0	T	20	10:27	18.92	1.62
2015-07-11	Libellula_luctuosa	F	L	B	0	2.5	R	0	T	13	11:40	25.78	2.46
2015-07-11	Libellula_luctuosa	M	L	B	0	2.5	R	0	T	33	11:44	25.78	2.46
2015-07-11	Libellula_luctuosa	M	L	B	0	2.5	R	0	T	15	11:53	26.13	0.66
2015-07-11	Libellula_luctuosa	F	L	B	0	2.5	L	0	T	32	12:40	26.76	0.95
2015-07-11	Libellula_luctuosa	F	L	B	0	2.5	L	0	T	16	13:03	26.83	1.78
2015-07-13	Libellula_luctuosa	F	L	B	0	2.5	L	0	T	30	10:24	25.22	1.02
2015-07-13	Libellula_luctuosa	X	L	B	0	2.5	L	0	T	54	10:34	25.22	1.02
2015-07-13	Libellula_luctuosa	F	L	B	0	2.5	L	0	T	16	10:51	25.89	0.95
2015-07-13	Libellula_luctuosa	F	L	B	0	2.5	R	0	T	14	11:34	26.31	0.65
2015-07-13	Libellula_luctuosa	F	L	B	0	2.5	R	0	T	47	11:50	27.01	0.77
2015-07-13	Libellula_luctuosa	F	L	B	0	2.5	R	0	T	89	14:03	28.67	0.86
2015-07-13	Libellula_luctuosa	F	L	B	0	2.5	L	0	T	13	15:15	28.54	2.25
2015-07-16	Libellula_luctuosa	F	L	B	0	2.5	R	0	T	15	10:14	18.2	0.42
2015-07-16	Libellula_luctuosa	M	L	B	0	2.5	R	0	T	8	10:23	18.92	1.62
2015-07-16	Libellula_luctuosa	M	L	B	0	2.5	R	0	T	20	10:25	18.92	1.62
2015-07-16	Libellula_luctuosa	M	L	B	0	2.5	R	0	T	15	10:30	18.92	1.62
2015-07-16	Libellula_luctuosa	F	L	B	0	2.5	L	0	T	4	11:22	20.07	1.55
2015-07-16	Libellula_luctuosa	F	L	B	0	2.5	L	0	T	6	11:30	20.07	0.27
2015-07-16	Libellula_luctuosa	F	L	B	0	2.5	L	0	T	84	11:48	19.96	1.84
2015-07-11	Sympetrum_spp	M	S	B	0	2.5	L	0	T	8	12:58	26.83	1.78
2015-07-13	Sympetrum_spp	M	S	B	0	2.5	R	0	T	30	11:16	26.14	0.77
2015-07-16	Sympetrum_spp	F	S	B	0	2.5	L	0	T	9	11:24	20.07	0.27
2015-06-04	Celithemis_elisa	F	S	B	1	5	R	1	T	5	12:45	22.9	1.74
2015-06-06	Celithemis_elisa	F	S	BY	1	5	L	1	T	15	13:54	17.87	2.2
2015-06-11	Celithemis_elisa	M	S	BY	1	5	R	1	T	70	14:28	22.43	1.58
2015-06-11	Celithemis_elisa	F	S	BY	1	5	R	1	T	20	14:36	22.43	2.35
2015-07-03	Celithemis_elisa	M	S	BY	1	5	R	1	T	52	11:36	21.98	0.44
2015-06-18	Celithemis_eponina	M	S	B	1	5	R	1	T	40	11:05	22.81	0.99
2015-06-18	Celithemis_eponina	F	S	B	1	5	R	1	T	60	11:12	22.77	1.33
2015-06-25	Celithemis_eponina	F	S	BY	1	5	R	1	T	86	10:35	19.49	1.17
2015-06-03	Gomphus_spicatus	F	L	B	1	5	L	3	C	15	11:26	16.58	1.01
2015-06-03	Gomphus_spicatus	F	L	B	1	5	R	3	C	20	11:45	17.16	1.12
2015-06-03	Gomphus_spicatus	M	L	B	1	5	L	1	T	15	11:40	17.16	1.12
2015-06-04	Gomphus_spicatus	M	L	B	1	5	L	3	C	5	12:14	22.37	1.5
2015-06-04	Gomphus_spicatus	F	L	B	1	5	R	3	C	5	12:31	22.48	0.36
2015-06-04	Gomphus_spicatus	F	L	B	1	5	R	1	T	10	12:38	22.9	0.36
2015-06-06	Gomphus_spicatus	F	L	BY	1	5	R	3	C	10	14:06	17.87	2.2
2015-06-06	Gomphus_spicatus	M	L	BY	1	5	R	3	C	5	14:07	17.87	2.2
2015-06-06	Gomphus_spicatus	F	L	BY	1	5	L	1	T	10	13:52	17.87	2.2
2015-06-06	Gomphus_spicatus	M	L	BY	1	5	R	1	T	10	14:02	17.87	2.2
2015-06-11	Gomphus_spicatus	X	L	BY	1	5	R	3	C	5	14:31	22.43	1.58
2015-06-03	Leucorrhinia_intacta	M	S	B	1	5	L	1	T	10	11:35	16.58	1.01
2015-06-04	Leucorrhinia_intacta	M	S	B	1	5	R	3	C	10	12:20	22.37	1.5
2015-06-04	Leucorrhinia_intacta	M	S	B	1	5	R	1	T	5	12:17	22.37	1.5
2015-06-04	Leucorrhinia_intacta	M	S	B	1	5	R	1	T	30	12:22	22.48	0.36
2015-06-04	Leucorrhinia_intacta	M	S	B	1	5	R	1	T	20	12:25	22.48	0.36
2015-06-06	Leucorrhinia_intacta	M	S	BY	1	5	R	1	T	5	14:06	17.87	2.2
2015-06-06	Leucorrhinia_intacta	F	S	BY	1	5	L	1	T	10	13:53	17.87	2.2
2015-06-06	Leucorrhinia_intacta	F	S	BY	1	5	R	1	T	10	13:56	17.87	2.2
2015-06-06	Leucorrhinia_intacta	M	S	BY	1	5	R	1	T	10	13:57	17.87	2.2
2015-06-11	Leucorrhinia_intacta	F	S	BY	1	5	R	1	T	5	14:08	21.22	2.23
2015-06-11	Leucorrhinia_intacta	F	S	BY	1	5	R	1	T	10	14:40	22.61	2.35
2015-06-11	Leucorrhinia_intacta	M	S	BY	1	5	L	1	T	10	14:45	22.61	2.35
2015-06-18	Leucorrhinia_intacta	M	S	B	1	5	L	1	T	5	11:23	22.94	1.45
2015-06-18	Leucorrhinia_intacta	M	S	B	1	5	L	1	T	5	11:28	22.94	1.45
2015-06-18	Leucorrhinia_intacta	M	S	B	1	5	L	1	T		11:30	22.94	1.45
2015-06-18	Leucorrhinia_intacta	M	S	B	1	5	L	1	T	5	11:32	22.94	1.45
2015-06-25	Leucorrhinia_intacta	F	S	BY	1	5	R	1	T	8	10:51	20.16	1.06
2015-06-25	Leucorrhinia_intacta	M	S	B	1	5	R	1	T	127	16:01	21.02	0.48
2015-06-25	Leucorrhinia_intacta	M	S	B	1	5	R	1	T	151	16:25	20.58	0.05
2015-07-03	Leucorrhinia_intacta	M	S	BY	1	5	R	1	T	43	11:37	22.42	0.64
2015-06-03	Libellula_julia	F	L	B	1	5	L	1	T	2	11:32	16.58	1.01
2015-06-03	Libellula_julia	M	L	B	1	5	R	1	T	30	12:20	18.88	0.73
2015-06-06	Libellula_julia	F	L	BY	1	5	L	1	T	5	13:45	17.79	0.83
2015-06-06	Libellula_julia	M	L	BY	1	5	L	1	T	5	13:45	17.79	0.83
2015-06-06	Libellula_julia	F	L	BY	1	5	L	1	T	5	13:46	17.79	0.83
2015-06-06	Libellula_julia	F	L	BY	1	5	L	1	T	5	13:47	17.79	0.83
2015-06-06	Libellula_julia	M	L	BY	1	5	L	1	T	5	13:47	17.79	0.83
2015-06-06	Libellula_julia	F	L	BY	1	5	L	1	T	5	13:48	17.79	0.83
2015-06-06	Libellula_julia	F	L	BY	1	5	L	1	T	5	13:49	17.79	0.83
2015-06-06	Libellula_julia	M	L	BY	1	5	L	1	T	10	13:55	17.87	2.2
2015-06-11	Libellula_julia	M	L	BY	1	5	L	1	T	5	13:52	21.22	3.17
2015-06-11	Libellula_julia	F	L	BY	1	5	L	1	T	5	13:53	21.22	3.17
2015-06-11	Libellula_julia	M	L	BY	1	5	L	1	T	5	13:54	21.22	3.17
2015-06-11	Libellula_julia	F	L	BY	1	5	L	1	T	5	13:55	21.22	3.17
2015-06-18	Libellula_julia	M	L	B	1	5	R	1	T	5	11:03	22.81	0.99
2015-06-18	Libellula_luctuosa	F	L	B	1	5	R	1	T	5	11:00	22.81	0.99
2015-06-25	Libellula_luctuosa	F	L	BY	1	5	L	3	C	10	11:27	20.34	0.85
2015-06-25	Libellula_luctuosa	F	L	BY	1	5	L	1	T	4	11:23	20.34	0.85
2015-06-25	Libellula_luctuosa	M	L	B	1	5	R	1	T	117	16:18	20.78	0.33
2015-07-03	Libellula_luctuosa	F	L	BY	1	5	R	1	T	12	11:31	21.98	0.44
2015-06-04	Libellula_pulchella	M	L	B	1	5	L	1	T	5	12:10	22.37	1.5
2015-06-04	Libellula_pulchella	M	L	B	1	5	L	1	T	5	12:16	22.37	1.5
2015-06-11	Libellula_pulchella	F	L	BY	1	5	L	1	T	10	13:57	21.22	3.17
2015-06-11	Libellula_pulchella	F	L	BY	1	5	L	1	T	10	14:00	21.22	3.17
2015-06-11	Libellula_pulchella	F	L	BY	1	5	L	1	T	10	14:04	21.22	3.17
2015-06-11	Libellula_pulchella	M	L	BY	1	5	L	1	T	5	14:50	22.61	2.35
2015-06-18	Libellula_pulchella	M	L	B	1	5	R	3	C	5	11:09	22.81	1.33
2015-06-18	Libellula_pulchella	M	L	B	1	5	R	1	T	5	11:17	22.77	1.33
2015-06-18	Libellula_pulchella	F	L	B	1	5	L	1	T	60	13:29	25.07	1.8
2015-06-25	Libellula_pulchella	X	L	BY	1	5	R	3	C	4	10:50	20.25	1.06
2015-06-25	Libellula_pulchella	M	L	BY	1	5	R	3	C	4	11:06	20.16	1.03
2015-06-25	Libellula_pulchella	F	L	B	1	5	R	3	C	6	15:52	21.02	0.16
2015-06-25	Libellula_pulchella	F	L	BY	1	5	R	1	T	5	10:32	19.49	1.17
2015-06-25	Libellula_pulchella	M	L	BY	1	5	L	1	T	6	11:08	20.16	1.41
2015-06-25	Libellula_pulchella	M	L	BY	1	5	L	1	T	11	11:11	20.32	1.41
2015-06-25	Libellula_pulchella	M	L	BY	1	5	L	1	T	95	11:20	20.32	1.41
2015-06-25	Libellula_pulchella	F	L	BY	1	5	L	1	T	21	11:23	20.34	0.85
2015-06-25	Libellula_pulchella	M	L	BY	1	5	L	1	T	3	11:27	20.34	0.85
2015-06-25	Libellula_pulchella	F	L	B	1	5	R	1	T	80	16:05	21.02	0.48
2015-06-25	Libellula_pulchella	M	L	B	1	5	R	1	T	9	16:06	21.02	0.48
2015-06-25	Libellula_pulchella	X	L	B	1	5	R	1	T	60	16:08	21.02	0.33
2015-07-03	Libellula_pulchella	F	L	BY	1	5	R	1	T	12	11:16	21.78	1.1
2015-07-03	Libellula_pulchella	F	L	BY	1	5	R	1	T	10	11:29	21.98	0.44
2015-06-03	Libellula_quadrimaculata	X	L	B	1	5	L	3	C	10	11:28	16.58	1.01
2015-06-03	Libellula_quadrimaculata	x	L	B	1	5	L	1	T	10	11:43	17.16	1.12
2015-06-03	Libellula_quadrimaculata	X	L	B	1	5	R	1	T	20	11:52	17.16	1.23
2015-06-03	Libellula_quadrimaculata	X	L	B	1	5	R	1	T	70	12:25	18.78	0.38
2015-06-04	Libellula_quadrimaculata	X	L	B	1	5	L	1	T	5	12:13	22.37	1.5
2015-06-04	Libellula_quadrimaculata	X	L	B	1	5	R	1	T	10	12:28	22.48	0.36
2015-06-06	Libellula_quadrimaculata	X	L	BY	1	5	L	1	T	5	13:50	17.87	0.83
2015-06-06	Libellula_quadrimaculata	X	L	BY	1	5	L	1	T	5	13:50	17.87	0.83
2015-06-06	Libellula_quadrimaculata	X	L	BY	1	5	L	1	T	10	13:54	17.87	2.2
2015-06-06	Libellula_quadrimaculata	M	L	BY	1	5	R	1	T	5	14:03	17.87	2.2
2015-06-06	Libellula_quadrimaculata	F	L	BY	1	5	R	1	T	10	14:04	17.87	2.2
2015-06-11	Libellula_quadrimaculata	X	L	BY	1	5	R	3	C	5	14:21	22.18	2.23
2015-06-11	Libellula_quadrimaculata	X	L	BY	1	5	R	3	C	10	14:32	22.43	1.58
2015-06-11	Libellula_quadrimaculata	X	L	BY	1	5	L	3	C	5	14:50	22.61	2.35
2015-06-11	Libellula_quadrimaculata	X	L	BY	1	5	R	1	T	5	14:29	22.43	1.58
2015-06-18	Libellula_quadrimaculata	X	L	B	1	5	R	3	C	10	11:15	22.77	1.33
2015-06-18	Libellula_quadrimaculata	X	L	B	1	5	L	3	C	10	13:22	25.07	1.15
2015-06-18	Libellula_quadrimaculata	M	L	B	1	5	R	1	T	5	11:02	22.81	0.99
2015-06-18	Libellula_quadrimaculata	X	L	B	1	5	R	1	T	5	11:05	22.81	0.99
2015-06-18	Libellula_quadrimaculata	X	L	B	1	5	L	1	T	5	11:26	22.94	1.45
2015-06-18	Libellula_quadrimaculata	X	L	B	1	5	L	1	T	5	11:27	22.94	1.45
2015-06-18	Libellula_quadrimaculata	X	L	B	1	5	L	1	T	5	11:29	22.94	1.45
2015-06-18	Libellula_quadrimaculata	F	L	B	1	5	L	1	T	10	13:24	25.07	1.8
2015-06-25	Libellula_quadrimaculata	M	L	BY	1	5	R	3	C	6	10:48	20.25	1.06
2015-06-25	Libellula_quadrimaculata	F	L	BY	1	5	R	1	T	3	11:05	20.16	1.03
2015-06-25	Libellula_quadrimaculata	X	L	BY	1	5	L	1	T	2	11:16	20.32	1.41
2015-06-25	Libellula_quadrimaculata	F	L	BY	1	5	L	1	T	2	11:24	20.34	0.85
2015-06-25	Libellula_quadrimaculata	M	L	B	1	5	R	1	T	33	16:10	20.78	0.33
2015-06-11	Pachydiplax_longipennis	M	S	BY	1	5	R	1	T	5	14:25	22.43	1.58
2015-06-19	Pachydiplax_longipennis	M	S	B	1	5	L	1	T	1	9:26	13.17	1.08
2015-06-25	Pachydiplax_longipennis	F	S	BY	1	5	L	1	T	32	11:33	20.34	0.85
2015-06-04	Celithemis_elisa	F	S	B	2	9	L	2	T	70	10:02	18.68	0.99
2015-06-22	Celithemis_elisa	F	S	BY	2	9	L	2	T	2	11:05	22.93	0.47
2015-06-03	Epitheca_cynosura	M	S	B	2	9	R	2	T	5	15:15	21.77	1.12
2015-06-04	Gomphus_spicatus	F	L	B	2	9	R	2	T	15	9:47	18.24	1.19
2015-06-04	Gomphus_spicatus	F	L	B	2	9	L	2	T	10	10:07	18.68	0.99
2015-06-05	Gomphus_spicatus	F	L	B	2	9	R	2	T	15	11:41	21.63	0.54
2015-06-05	Gomphus_spicatus	X	L	B	2	9	L	2	T	10	11:51	21.63	1.75
2015-06-05	Gomphus_spicatus	F	L	B	2	9	L	2	T	15	11:54	21.66	1.75
2015-06-06	Gomphus_spicatus	M	L	BY	2	9	R	3	C	10	11:50	15.18	1.68
2015-06-06	Gomphus_spicatus	F	L	BY	2	9	R	3	C	15	11:55	15.18	2.01
2015-06-06	Gomphus_spicatus	M	L	BY	2	9	L	3	C	45	12:13	15.67	2.23
2015-06-06	Gomphus_spicatus	M	L	BY	2	9	L	3	C	5	12:18	15.67	2.23
2015-06-06	Gomphus_spicatus	M	L	BY	2	9	R	2	T	5	11:48	15.32	1.68
2015-06-06	Gomphus_spicatus	F	L	BY	2	9	R	2	T	5	11:52	15.18	2.01
2015-06-06	Gomphus_spicatus	M	L	BY	2	9	R	2	T	5	11:57	15.18	2.01
2015-06-06	Gomphus_spicatus	F	L	BY	2	9	L	2	T	5	12:14	15.67	2.23
2015-06-06	Gomphus_spicatus	F	L	BY	2	9	L	2	T	10	12:19	15.67	2.23
2015-06-11	Gomphus_spicatus	M	L	BY	2	9	L	3	C	20	10:33	17.79	2.64
2015-06-11	Gomphus_spicatus	M	L	BY	2	9	L	2	T	50	10:32	17.79	2.64
2015-06-11	Gomphus_spicatus	X	L	BY	2	9	L	2	T	30	10:37	17.79	0.57
2015-06-22	Leucorrhinia_frigida	M	S	BY	2	9	L	2	T	103	11:30	22.47	0.12
2015-06-06	Leucorrhinia_intacta	M	S	BY	2	9	L	3	C	5	12:15	15.67	2.23
2015-06-06	Leucorrhinia_intacta	M	S	BY	2	9	L	2	T	10	12:07	15.18	2.01
2015-06-11	Leucorrhinia_intacta	M	S	BY	2	9	L	2	T		10:12	17.26	1.18
2015-06-17	Leucorrhinia_intacta	M	S	B	2	9	R	2	T	10	11:10	19.67	0.9
2015-06-17	Leucorrhinia_intacta	M	S	B	2	9	R	2	T	10	11:11	20.36	0.9
2015-06-22	Leucorrhinia_intacta	F	S	BY	2	9	R	2	T	3	10:28	22.68	0.79
2015-06-22	Leucorrhinia_intacta	F	S	BY	2	9	L	2	T	2	10:34	22.68	0.79
2015-06-22	Leucorrhinia_intacta	M	S	BY	2	9	L	2	T	108	10:41	22.8	1.49
2015-06-22	Leucorrhinia_intacta	M	S	BY	2	9	L	2	T	75	11:08	22.93	1.27
2015-06-11	Libellula_julia	F	L	BY	2	9	L	2	T	15	9:45	16.39	0.7
2015-06-17	Libellula_julia	F	L	B	2	9	R	2	T	15	11:14	20.36	0.9
2015-06-17	Libellula_julia	F	L	B	2	9	L	2	T	5	13:10	21.24	1.19
2015-06-17	Libellula_julia	M	L	B	2	9	L	2	T	10	13:17	21.9	1.19
2015-06-22	Libellula_luctuosa	F	L	BY	2	9	L	2	T	3	11:22	22.47	1.27
2015-06-22	Libellula_luctuosa	M	L	BY	2	9	L	2	T	5	11:53	24.45	1.4
2015-07-02	Libellula_luctuosa	M	L	BY	2	9	L	3	C	103	15:07	21.74	1.74
2015-07-02	Libellula_luctuosa	F	L	BY	2	9	L	2	T	13	13:47	21.59	0.54
2015-07-02	Libellula_luctuosa	F	L	BY	2	9	L	2	T	2	13:48	21.59	0.54
2015-07-02	Libellula_luctuosa	F	L	BY	2	9	L	2	T	22	13:53	19.37	2.03
2015-06-17	Libellula_pulchella	M	L	B	2	9	L	3	C	5	11:47	21.3	0.97
2015-06-17	Libellula_pulchella	F	L	B	2	9	L	3	C	5	13:15	21.9	1.19
2015-06-19	Libellula_pulchella	F	L	B	2	9	L	3	C	5	10:19	14.27	2.57
2015-06-19	Libellula_pulchella	X	L	B	2	9	R	2	T	5	11:14	16	1.29
2015-06-19	Libellula_pulchella	F	L	B	2	9	R	2	T	5	11:36	16.48	1.29
2015-06-19	Libellula_pulchella	F	L	B	2	9	R	2	T	5	11:46	16.21	1.28
2015-06-19	Libellula_pulchella	F	L	B	2	9	R	2	T	10	11:47	16.21	1.28
2015-06-19	Libellula_pulchella	F	L	B	2	9	R	2	T	5	12:09	17.11	2.72
2015-06-22	Libellula_pulchella	F	L	BY	2	9	L	3	C	2	10:35	22.68	0.79
2015-06-22	Libellula_pulchella	F	L	BY	2	9	L	3	C	10	11:10	22.93	1.27
2015-06-22	Libellula_pulchella	F	L	BY	2	9	L	3	C	2	11:16	23.3	1.27
2015-06-22	Libellula_pulchella	F	L	BY	2	9	L	3	C	2	11:16	23.3	1.27
2015-06-22	Libellula_pulchella	M	L	BY	2	9	L	3	C	10	11:20	23.3	1.27
2015-06-22	Libellula_pulchella	F	L	BY	2	9	R	2	T	8	9:47	21.31	1.4
2015-06-22	Libellula_pulchella	F	L	BY	2	9	R	2	T	60	10:02	21.88	1.71
2015-06-22	Libellula_pulchella	F	L	BY	2	9	R	2	T	25	10:06	21.88	1.71
2015-06-22	Libellula_pulchella	X	L	BY	2	9	L	2	T	5	11:12	23.3	1.27
2015-06-22	Libellula_pulchella	M	L	BY	2	9	L	2	T	3	11:17	23.3	1.27
2015-07-02	Libellula_pulchella	F	L	BY	2	9	L	3	C	3	14:05	19.37	2.03
2015-07-02	Libellula_pulchella	F	L	BY	2	9	L	2	T	25	13:55	19.37	2.03
2015-07-02	Libellula_pulchella	F	L	BY	2	9	L	2	T	22	15:17	21.56	1.74
2015-07-03	Libellula_pulchella	F	L	BY	2	9	R	3	C	1	9:49	19.57	2.05
2015-07-03	Libellula_pulchella	M	L	BY	2	9	R	2	T	35	9:44	19.57	2.05
2015-07-03	Libellula_pulchella	F	L	BY	2	9	R	2	T	4	10:52	21.14	1.25
2015-06-04	Libellula_quadrimaculata	X	L	B	2	9	L	3	C	20	10:05	18.68	0.99
2015-06-04	Libellula_quadrimaculata	X	L	B	2	9	R	2	T	90	9:37	17.52	1.97
2015-06-04	Libellula_quadrimaculata	X	L	B	2	9	R	2	T	10	9:40	18.24	1.19
2015-06-05	Libellula_quadrimaculata	X	L	B	2	9	R	3	C	5	11:37	20.75	1.84
2015-06-05	Libellula_quadrimaculata	M	L	B	2	9	L	3	C	5	11:59	21.66	1.75
2015-06-05	Libellula_quadrimaculata	X	L	B	2	9	R	2	T	5	11:36	20.75	1.84
2015-06-05	Libellula_quadrimaculata	F	L	B	2	9	L	2	T	10	11:49	21.63	0.54
2015-06-05	Libellula_quadrimaculata	X	L	B	2	9	L	2	T	5	11:57	21.66	1.75
2015-06-06	Libellula_quadrimaculata	M	L	BY	2	9	R	3	C	10	11:58	15.18	2.01
2015-06-06	Libellula_quadrimaculata	X	L	BY	2	9	R	3	C	10	12:05	15.18	2.01
2015-06-06	Libellula_quadrimaculata	F	L	BY	2	9	L	3	C	5	12:10	15.67	2.01
2015-06-06	Libellula_quadrimaculata	F	L	BY	2	9	R	2	T	5	12:00	15.18	2.01
2015-06-06	Libellula_quadrimaculata	X	L	BY	2	9	R	2	T	30	12:04	15.18	2.01
2015-06-06	Libellula_quadrimaculata	M	L	BY	2	9	L	2	T	30	12:13	15.67	2.23
2015-06-06	Libellula_quadrimaculata	F	L	BY	2	9	L	2	T	5	12:22	15.72	1.69
2015-06-11	Libellula_quadrimaculata	X	L	BY	2	9	L	3	C	5	9:53	16.67	1.56
2015-06-11	Libellula_quadrimaculata	X	L	BY	2	9	L	2	T	10	9:52	16.67	1.56
2015-06-11	Libellula_quadrimaculata	X	L	BY	2	9	L	2	T	10	9:54	16.67	1.56
2015-06-17	Libellula_quadrimaculata	X	L	B	2	9	R	3	C	5	11:16	20.36	0.9
2015-06-17	Libellula_quadrimaculata	X	L	B	2	9	R	3	C	15	11:27	19.99	1.34
2015-06-17	Libellula_quadrimaculata	X	L	B	2	9	R	3	C	10	11:35	19.99	1.34
2015-06-17	Libellula_quadrimaculata	F	L	B	2	9	L	3	C	5	13:07	21.24	2.44
2015-06-17	Libellula_quadrimaculata	X	L	B	2	9	L	3	C	5	13:09	21.24	1.19
2015-06-17	Libellula_quadrimaculata	X	L	B	2	9	L	3	C	5	13:25	21.1	1.94
2015-06-17	Libellula_quadrimaculata	X	L	B	2	9	L	3	C	5	13:27	21.1	1.94
2015-06-17	Libellula_quadrimaculata	X	L	B	2	9	L	3	C	10	13:31	21.1	1.94
2015-06-17	Libellula_quadrimaculata	X	L	B	2	9	R	2	T	15	11:41	21.3	0.97
2015-06-17	Libellula_quadrimaculata	X	L	B	2	9	L	2	T	60	13:22	21.9	1.19
2015-06-17	Libellula_quadrimaculata	X	L	B	2	9	L	2	T	5	13:27	21.1	1.94
2015-06-17	Libellula_quadrimaculata	X	L	B	2	9	L	2	T	5	13:33	21.1	1.94
2015-06-19	Libellula_quadrimaculata	X	L	B	2	9	L	3	C	5	10:20	14.27	2.57
2015-06-19	Libellula_quadrimaculata	F	L	B	2	9	L	3	C	5	10:30	14.64	2.6
2015-06-19	Libellula_quadrimaculata	F	L	B	2	9	L	3	C	5	10:34	14.64	2.6
2015-06-19	Libellula_quadrimaculata	X	L	B	2	9	R	3	C	5	11:14	16	1.29
2015-06-19	Libellula_quadrimaculata	X	L	B	2	9	R	3	C	5	11:54	17.11	1.98
2015-06-19	Libellula_quadrimaculata	X	L	B	2	9	R	3	C	5	11:58	17.11	1.98
2015-06-19	Libellula_quadrimaculata	F	L	B	2	9	L	2	T	5	10:20	14.27	2.57
2015-06-19	Libellula_quadrimaculata	X	L	B	2	9	L	2	T	5	10:39	14.64	1.94
2015-06-19	Libellula_quadrimaculata	X	L	B	2	9	L	2	T	60	11:01	15.96	1.6
2015-06-19	Libellula_quadrimaculata	F	L	B	2	9	R	2	T	5	11:08	15.96	1.29
2015-06-19	Libellula_quadrimaculata	X	L	B	2	9	R	2	T	5	11:12	16	1.29
2015-06-19	Libellula_quadrimaculata	X	L	B	2	9	R	2	T	10	11:50	16.21	1.28
2015-06-19	Libellula_quadrimaculata	F	L	B	2	9	R	2	T	10	11:52	17.11	1.28
2015-06-19	Libellula_quadrimaculata	F	L	B	2	9	R	2	T	5	12:00	17.11	1.98
2015-06-22	Libellula_quadrimaculata	F	L	BY	2	9	R	3	C	2	9:42	21.31	1.4
2015-06-22	Libellula_quadrimaculata	X	L	BY	2	9	R	2	T	4	10:11	22.18	0.79
2015-06-22	Libellula_quadrimaculata	F	L	BY	2	9	L	2	T	2	11:26	22.47	0.12
2015-06-14	Celithemis_elisa	F	S	BY	3	12	L	3	C	30	14:28	25.81	0.62
2015-06-14	Celithemis_elisa	F	S	BY	3	12	R	3	T	30	15:20	24.21	0.29
2015-06-06	Gomphus_spicatus	F	L	BY	3	12	L	3	C	10	13:12	17.18	2.25
2015-06-06	Gomphus_spicatus	M	L	BY	3	12	L	3	C	5	13:18	17.18	2.25
2015-06-06	Gomphus_spicatus	M	L	BY	3	12	R	3	C		13:19	17.18	2.25
2015-06-06	Gomphus_spicatus	F	L	BY	3	12	R	3	C		13:30	17.53	2.68
2015-06-06	Gomphus_spicatus	M	L	BY	3	12	R	3	T		13:25	17.53	2.68
2015-06-13	Gomphus_spicatus	F	L	BY	3	12	L	3	C	5	10:35	20.18	1.18
2015-06-13	Gomphus_spicatus	F	L	BY	3	12	R	3	C	10	11:02	20.66	0.63
2015-06-14	Gomphus_spicatus	X	L	BY	3	12	L	3	C	10	15:05	24.89	0.21
2015-06-13	Libellula_pulchella	M	L	BY	3	12	L	3	C	10	10:34	20.18	1.18
2015-06-13	Libellula_pulchella	F	L	BY	3	12	L	3	C	5	10:37	20.18	2.54
2015-06-14	Libellula_pulchella	F	L	BY	3	12	L	3	C	30	14:34	25.81	0.62
2015-06-14	Libellula_pulchella	M	L	BY	3	12	L	3	C	10	15:10	24.89	0.29
2015-06-06	Libellula_quadrimaculata	X	L	BY	3	12	R	3	C		13:31	17.53	2.68
2015-06-06	Libellula_quadrimaculata	X	L	BY	3	12	L	3	T	10	13:13	17.18	2.25
2015-06-06	Libellula_quadrimaculata	X	L	BY	3	12	L	3	T	10	13:14	17.18	2.25
2015-06-06	Libellula_quadrimaculata	X	L	BY	3	12	L	3	T	5	13:17	17.18	2.25
2015-06-13	Libellula_quadrimaculata	F	L	BY	3	12	R	3	T		11:27	21.48	1.13
2015-06-13	Libellula_quadrimaculata	X	L	BY	3	12	R	3	T		11:31	21.48	1.13
2015-06-14	Libellula_quadrimaculata	M	L	BY	3	12	L	3	C	45	14:42	25.2	0.55
2015-06-14	Libellula_quadrimaculata	X	L	BY	3	12	L	3	C	5	14:47	25.2	0.55
2015-06-14	Libellula_quadrimaculata	F	L	BY	3	12	L	3	C	10	14:56	24.89	0.21
2015-06-14	Libellula_quadrimaculata	X	L	BY	3	12	L	3	T	15	15:04	24.89	0.21
2015-06-14	Libellula_quadrimaculata	X	L	BY	3	12	L	3	T	5	15:09	24.89	0.21
2015-06-14	Libellula_quadrimaculata	F	L	BY	3	12	R	3	T	5	15:42	24.2	0.32
2015-07-02	Celithemis_elisa	M	S	BY	4	16	R	3	C	52	9:55	17.2	1.08
2015-06-04	Gomphus_spicatus	M	L	B	4	16	L	3	C	10	10:34	19.96	0.57
2015-06-04	Gomphus_spicatus	F	L	B	4	16	R	3	C	15	10:37	19.96	0.57
2015-06-04	Gomphus_spicatus	F	L	B	4	16	R	3	C	5	10:45	20.36	2.28
2015-06-04	Gomphus_spicatus	F	L	B	4	16	L	4	T	10	10:35	19.96	0.57
2015-06-04	Gomphus_spicatus	M	L	B	4	16	L	4	T	5	10:53	20.62	0.96
2015-06-04	Gomphus_spicatus	F	L	B	4	16	R	4	T	90	13:25	24.03	0.69
2015-06-10	Gomphus_spicatus	X	L	BY	4	16	L	3	C	5	9:49	18.78	0.5
2015-06-10	Gomphus_spicatus	F	L	BY	4	16	L	4	T	5	9:37	18.44	1.5
2015-06-14	Gomphus_spicatus	F	L	BY	4	16	L	3	C	5	14:02	25.84	0.52
2015-06-14	Gomphus_spicatus	F	L	BY	4	16	R	4	T	10	13:02	24.31	0.67
2015-06-14	Gomphus_spicatus	F	L	BY	4	16	R	4	T	5	13:31	24.38	1.01
2015-06-14	Gomphus_spicatus	F	L	BY	4	16	R	4	T	10	13:35	24.38	1.01
2015-06-14	Gomphus_spicatus	F	L	BY	4	16	R	4	T	15	13:37	24.38	0.98
2015-06-14	Gomphus_spicatus	F	L	BY	4	16	L	4	T	5	13:44	24.54	0.98
2015-06-17	Gomphus_spicatus	X	L	B	4	16	L	3	C	15	11:01	19.67	1.12
2015-06-16	Leucorrhinia_intacta	M	S	B	4	16	R	3	C	180	13:10	24.43	2.3
2015-06-04	Libellula_julia	M	L	B	4	16	L	3	C	15	10:30	19.96	0.57
2015-06-10	Libellula_julia	M	L	BY	4	16	R	3	C	45	10:28	18.61	2.21
2015-06-14	Libellula_julia	M	L	BY	4	16	L	3	C	5	14:11	25.83	0.67
2015-06-16	Libellula_julia	F	L	B	4	16	R	3	C	210	13:00	24.12	3.08
2015-06-17	Libellula_luctuosa	F	L	B	4	16	L	3	C	5	10:53	19.67	1.12
2015-06-10	Libellula_pulchella	F	L	BY	4	16	R	3	C	15	10:07	19.46	1
2015-06-10	Libellula_pulchella	F	L	BY	4	16	R	3	C	25	10:21	18.92	1.8
2015-06-10	Libellula_pulchella	M	L	BY	4	16	R	3	C	30	10:26	18.61	2.21
2015-06-14	Libellula_pulchella	X	L	BY	4	16	L	3	C	10	13:54	25.84	0.52
2015-06-17	Libellula_pulchella	X	L	B	4	16	R	3	C	120	10:02	18.72	1.69
2015-06-17	Libellula_pulchella	M	L	B	4	16	L	3	C	180	10:59	19.67	1.12
2015-06-17	Libellula_pulchella	X	L	B	4	16	R	4	T	10	10:03	18.72	1.69
2015-06-22	Libellula_pulchella	F	L	BY	4	16	L	3	C	4	11:58	24.45	1.4
2015-06-22	Libellula_pulchella	F	L	BY	4	16	L	3	C	76	12:07	24.45	0.57
2015-06-22	Libellula_pulchella	M	L	BY	4	16	L	3	C	82	13:42	23.88	0.61
2015-06-22	Libellula_pulchella	F	L	BY	4	16	L	3	C	15	14:00	25.3	0.33
2015-06-22	Libellula_pulchella	M	L	BY	4	16	R	3	C	10	14:13	24.21	2.34
2015-06-22	Libellula_pulchella	X	L	BY	4	16	R	3	C	2	14:20	24.21	2.34
2015-06-22	Libellula_pulchella	F	L	BY	4	16	R	3	C	2	14:45	24.45	1.74
2015-06-22	Libellula_pulchella	F	L	BY	4	16	R	3	C	15	14:53	25.61	1.08
2015-06-22	Libellula_pulchella	F	L	BY	4	16	L	4	T	36	12:04	24.45	1.4
2015-06-25	Libellula_pulchella	X	L	B	4	16	L	3	C	2	13:22	21.38	1.64
2015-06-25	Libellula_pulchella	F	L	B	4	16	R	3	C	9	14:33	21.52	1.18
2015-06-25	Libellula_pulchella	F	L	B	4	16	R	3	C	2	14:38	21.52	0.74
2015-06-25	Libellula_pulchella	F	L	B	4	16	R	3	C	196	15:28	21.64	0.46
2015-06-25	Libellula_pulchella	M	L	B	4	16	L	4	T	4	13:39	21.38	0.33
2015-06-25	Libellula_pulchella	M	L	B	4	16	L	4	T	26	13:59	20.82	1.25
2015-07-02	Libellula_pulchella	M	L	BY	4	16	R	3	C	8	10:47	18.18	2.13
2015-07-02	Libellula_pulchella	M	L	BY	4	16	L	3	C	94	11:26	18.26	1.54
2015-07-02	Libellula_pulchella	F	L	BY	4	16	L	3	C	99	11:48	18.85	2.72
2015-07-02	Libellula_pulchella	M	L	BY	4	16	R	4	T	118	9:59	17.2	1.08
2015-06-04	Libellula_quadrimaculata	X	L	B	4	16	L	3	C	5	10:27	19.96	0.57
2015-06-04	Libellula_quadrimaculata	X	L	B	4	16	L	3	C	30	10:33	19.96	0.57
2015-06-04	Libellula_quadrimaculata	X	L	B	4	16	R	3	C	45	10:41	20.36	2.28
2015-06-04	Libellula_quadrimaculata	X	L	B	4	16	R	3	C	15	10:48	20.36	2.28
2015-06-04	Libellula_quadrimaculata	X	L	B	4	16	R	3	C	90	13:34	24.03	1.18
2015-06-04	Libellula_quadrimaculata	X	L	B	4	16	L	3	C	5	13:54	24.17	1.3
2015-06-04	Libellula_quadrimaculata	X	L	B	4	16	L	3	C	10	14:14	23.9	0.65
2015-06-07	Libellula_quadrimaculata	F	L	BY	4	16	L	3	C	10	12:19	20.42	2.22
2015-06-07	Libellula_quadrimaculata	X	L	BY	4	16	L	3	C	5	12:44	21.26	1.29
2015-06-10	Libellula_quadrimaculata	F	L	BY	4	16	L	3	C	5	9:36	18.44	1.5
2015-06-10	Libellula_quadrimaculata	X	L	BY	4	16	L	3	C	10	9:40	18.78	0.5
2015-06-10	Libellula_quadrimaculata	X	L	BY	4	16	R	3	C	10	10:13	18.92	1.8
2015-06-10	Libellula_quadrimaculata	X	L	BY	4	16	R	3	C	5	10:14	18.92	1.8
2015-06-10	Libellula_quadrimaculata	F	L	BY	4	16	R	3	C	45	10:31	18.61	2.21
2015-06-10	Libellula_quadrimaculata	X	L	BY	4	16	L	4	T	10	9:35	18.44	0.5
2015-06-14	Libellula_quadrimaculata	X	L	BY	4	16	L	3	C	10	13:39	24.38	0.98
2015-06-14	Libellula_quadrimaculata	X	L	BY	4	16	L	3	C	5	13:41	24.54	0.98
2015-06-14	Libellula_quadrimaculata	X	L	BY	4	16	L	3	C	30	14:06	25.84	0.52
2015-06-14	Libellula_quadrimaculata	F	L	BY	4	16	L	3	C	10	14:07	25.84	0.67
2015-06-14	Libellula_quadrimaculata	F	L	BY	4	16	R	4	T	5	12:56	24.31	0.67
2015-06-14	Libellula_quadrimaculata	F	L	BY	4	16	R	4	T	20	13:34	24.38	1.01
2015-06-14	Libellula_quadrimaculata	X	L	BY	4	16	L	4	T	5	13:50	24.54	0.98
2015-06-17	Libellula_quadrimaculata	X	L	B	4	16	R	3	C	5	9:47	18.38	0.59
2015-06-17	Libellula_quadrimaculata	X	L	B	4	16	R	3	C	5	9:54	18.72	1.69
2015-06-17	Libellula_quadrimaculata	X	L	B	4	16	R	3	C	5	9:54	18.72	1.69
2015-06-17	Libellula_quadrimaculata	X	L	B	4	16	R	3	C	5	9:55	18.72	1.69
2015-06-17	Libellula_quadrimaculata	X	L	B	4	16	R	3	C	10	9:57	18.72	1.69
2015-06-17	Libellula_quadrimaculata	X	L	B	4	16	R	3	C	5	9:58	18.72	1.69
2015-06-17	Libellula_quadrimaculata	F	L	B	4	16	R	3	C	5	10:00	18.72	1.69
2015-06-17	Libellula_quadrimaculata	X	L	B	4	16	L	3	C	10	10:23	19.65	0.44
2015-06-17	Libellula_quadrimaculata	X	L	B	4	16	L	3	C	5	10:33	19.65	0.44
2015-06-17	Libellula_quadrimaculata	X	L	B	4	16	L	3	C	15	10:45	19.81	2.4
2015-06-17	Libellula_quadrimaculata	X	L	B	4	16	L	4	T	5	11:03	19.67	1.12
2015-06-22	Libellula_quadrimaculata	F	L	BY	4	16	L	3	C	2	12:00	24.45	1.4
2015-06-22	Libellula_quadrimaculata	X	L	BY	4	16	L	3	C	35	13:40	23.88	0.61
2015-06-22	Libellula_quadrimaculata	F	L	BY	4	16	L	3	C	14	13:45	23.88	0.61
2015-06-22	Libellula_quadrimaculata	X	L	BY	4	16	R	4	T	2	14:15	24.21	2.34
2015-06-25	Libellula_quadrimaculata	F	L	B	4	16	R	3	C	3	14:29	21.52	1.18
2015-07-02	Libellula_quadrimaculata	X	L	BY	4	16	R	3	C	8	10:25	17.93	1.32
2015-06-18	Celithemis_elisa	F	S	B	5	18	R	3	C	120	10:05	21.05	1.76
2015-06-24	Celithemis_eponina	F	S	BY	5	18	L	3	C	42	13:48	23.26	2.27
2015-06-03	Gomphus_spicatus	F	L	B	5	18	L	3	C	15	12:55	18.28	1.57
2015-06-03	Gomphus_spicatus	F	L	B	5	18	R	3	C	5	13:44	20.71	0.43
2015-06-05	Gomphus_spicatus	F	L	B	5	18	L	3	C	5	9:57	19.94	0.73
2015-06-05	Gomphus_spicatus	F	L	B	5	18	R	3	C	10	11:10	21.34	1.19
2015-06-05	Gomphus_spicatus	M	L	B	5	18	R	3	C	10	11:17	21.34	1.9
2015-06-05	Gomphus_spicatus	F	L	B	5	18	L	5	T	5	10:03	19.94	0.73
2015-06-10	Gomphus_spicatus	F	L	BY	5	18	R	3	C	5	11:15	19.39	2.63
2015-06-10	Gomphus_spicatus	X	L	BY	5	18	R	3	C	5	11:27	20.04	0.85
2015-06-10	Gomphus_spicatus	X	L	BY	5	18	R	5	T	25	11:23	20.04	0.85
2015-06-13	Gomphus_spicatus	F	L	BY	5	18	R	3	C		13:10	24.75	0.95
2015-06-17	Gomphus_spicatus	F	L	B	5	18	L	3	C	15	14:00	22.18	0.61
2015-06-17	Gomphus_spicatus	X	L	B	5	18	L	3	C	20	14:57	22.97	0.59
2015-06-05	Leucorrhinia_intacta	F	S	B	5	18	L	3	C	135	9:33	19.22	0.96
2015-06-05	Libellula_julia	F	L	B	5	18	R	3	C	30	11:13	21.34	1.9
2015-06-05	Libellula_julia	F	L	B	5	18	R	3	C	45	11:21	20.75	1.9
2015-06-10	Libellula_julia	F	L	BY	5	18	R	3	C	5	11:25	20.04	0.85
2015-06-20	Libellula_julia	F	L	B	5	18	R	3	C	9	10:57	19.64	1.99
2015-06-20	Libellula_julia	F	L	B	5	18	R	3	C	5	10:59	19.64	1.99
2015-06-20	Libellula_julia	F	L	B	5	18	R	3	C	15	11:31	20.42	0.22
2015-06-20	Libellula_julia	M	L	B	5	18	R	3	C	13	11:32	20.42	0.22
2015-06-20	Libellula_julia	F	L	B	5	18	R	3	C	5	11:34	20.42	0.22
2015-06-24	Libellula_luctuosa	M	L	BY	5	18	R	3	C	17	14:26	23.72	1.31
2015-06-24	Libellula_luctuosa	M	L	BY	5	18	R	3	C	3	14:34	23.72	1.31
2015-06-10	Libellula_pulchella	F	L	BY	5	18	R	3	C	5	11:37	20.04	0.8
2015-06-17	Libellula_pulchella	M	L	B	5	18	L	3	C	10	14:50	22.97	0.33
2015-06-17	Libellula_pulchella	X	L	B	5	18	L	3	C	10	15:00	22.97	0.59
2015-06-17	Libellula_pulchella	F	L	B	5	18	L	3	C	15	15:04	22.97	0.59
2015-06-17	Libellula_pulchella	F	L	B	5	18	L	3	C	5	15:08	22.97	1.41
2015-06-17	Libellula_pulchella	F	L	B	5	18	L	2	T	5	13:40	21.94	0.56
2015-06-18	Libellula_pulchella	M	L	B	5	18	R	3	C	10	9:47	20.97	1.52
2015-06-18	Libellula_pulchella	F	L	B	5	18	R	3	C	25	10:01	21.05	1.76
2015-06-20	Libellula_pulchella	M	L	B	5	18	R	3	C	2	11:37	20.42	1.76
2015-06-24	Libellula_pulchella	F	L	BY	5	18	L	3	C	5	13:16	22.97	0.4
2015-06-24	Libellula_pulchella	F	L	BY	5	18	L	3	C	3	13:18	22.97	0.4
2015-06-24	Libellula_pulchella	M	L	BY	5	18	L	3	C	12	13:20	22.97	0.4
2015-06-24	Libellula_pulchella	F	L	BY	5	18	L	3	C	8	14:06	23.42	1.09
2015-06-24	Libellula_pulchella	M	L	BY	5	18	R	3	C	41	14:17	23.67	1.9
2015-06-24	Libellula_pulchella	F	L	BY	5	18	R	3	C	90	14:54	23.96	1.9
2015-06-03	Libellula_quadrimaculata	X	L	B	5	18	R	3	C	5	13:36	18.76	1.49
2015-06-03	Libellula_quadrimaculata	X	L	B	5	18	R	5	T	5	13:41	20.71	0.43
2015-06-05	Libellula_quadrimaculata	F	L	B	5	18	L	3	C	10	9:53	19.94	0.73
2015-06-05	Libellula_quadrimaculata	M	L	B	5	18	R	3	C	5	10:52	20.64	1.19
2015-06-05	Libellula_quadrimaculata	X	L	B	5	18	R	3	C	10	10:59	20.64	1.19
2015-06-10	Libellula_quadrimaculata	X	L	BY	5	18	R	3	C	5	10:57	19.09	0.97
2015-06-10	Libellula_quadrimaculata	X	L	BY	5	18	R	3	C	30	11:17	19.39	2.63
2015-06-10	Libellula_quadrimaculata	X	L	BY	5	18	R	3	C	60	11:20	19.39	2.63
2015-06-10	Libellula_quadrimaculata	F	L	BY	5	18	R	3	C	35	11:34	20.04	0.85
2015-06-10	Libellula_quadrimaculata	F	L	BY	5	18	R	3	C	120	11:40	20.65	0.8
2015-06-10	Libellula_quadrimaculata	X	L	BY	5	18	L	3	C	10	11:59	20.47	2.02
2015-06-10	Libellula_quadrimaculata	F	L	BY	5	18	L	3	C	5	13:10	20.31	1.13
2015-06-10	Libellula_quadrimaculata	X	L	BY	5	18	L	3	C	5	13:19	20.31	1.13
2015-06-13	Libellula_quadrimaculata	X	L	BY	5	18	R	3	C		13:19	24.75	0.95
2015-06-13	Libellula_quadrimaculata	X	L	BY	5	18	R	3	C	5	13:42	25.03	1.29
2015-06-13	Libellula_quadrimaculata	X	L	BY	5	18	R	3	C	10	13:46	25.03	1.29
2015-06-17	Libellula_quadrimaculata	X	L	B	5	18	L	3	C	5	13:45	21.94	0.56
2015-06-17	Libellula_quadrimaculata	X	L	B	5	18	L	3	C	5	13:47	21.94	0.56
2015-06-17	Libellula_quadrimaculata	F	L	B	5	18	L	3	C	5	15:06	22.97	0.59
2015-06-17	Libellula_quadrimaculata	F	L	B	5	18	L	3	C	5	15:07	22.97	1.41
2015-06-18	Libellula_quadrimaculata	F	L	B	5	18	R	3	C	10	9:45	20.97	1.52
2015-06-18	Libellula_quadrimaculata	X	L	B	5	18	R	3	C	10	9:52	21.05	1.52
2015-06-18	Libellula_quadrimaculata	X	L	B	5	18	R	3	C	5	9:53	21.05	1.76
2015-06-24	Libellula_quadrimaculata	X	L	BY	5	18	L	3	C	82	11:42	20.33	2.28
2015-06-24	Libellula_quadrimaculata	X	L	BY	5	18	R	3	C	10	14:22	23.72	1.9
2015-06-24	Libellula_quadrimaculata	X	L	BY	5	18	R	3	C	13	14:24	23.72	1.31
2015-06-24	Celithemis_elisa	M	S	BY	6	31	R	3	C	12	10:28	18.35	0.25
2015-06-03	Gomphus_spicatus	F	L	B	6	31	R	3	C	30	9:58	14.33	0.68
2015-06-03	Gomphus_spicatus	M	L	B	6	31	R	3	C	10	10.24	15.51	0.96
2015-06-03	Gomphus_spicatus	M	L	B	6	31	L	3	C	5	10:40	15.48	1.27
2015-06-04	Gomphus_spicatus	X	L	B	6	31	L	3	C	5	11:24	21.74	1.23
2015-06-04	Gomphus_spicatus	M	L	B	6	31	L	3	C	10	11:27	21.74	0.32
2015-06-04	Gomphus_spicatus	F	L	B	6	31	R	3	C	5	11:34	21.74	0.32
2015-06-04	Gomphus_spicatus	F	L	B	6	31	R	3	C	45	11:52	22.43	0.87
2015-06-07	Gomphus_spicatus	F	L	BY	6	31	R	3	C	10	11:19	18.49	1.23
2015-06-07	Gomphus_spicatus	M	L	BY	6	31	R	3	C	15	11:30	19.19	0.3
2015-06-07	Gomphus_spicatus	F	L	BY	6	31	L	3	C	5	11:38	19.19	1.55
2015-06-07	Gomphus_spicatus	X	L	BY	6	31	L	3	C	20	11:42	18.96	1.55
2015-06-11	Gomphus_spicatus	F	L	BY	6	31	R	3	C	10	10:46	18.36	0.57
2015-06-11	Gomphus_spicatus	F	L	BY	6	31	R	3	C	5	10:50	18.36	0.57
2015-06-11	Gomphus_spicatus	X	L	BY	6	31	R	3	C	10	11:10	18.88	3.4
2015-06-07	Libellula_pulchella	M	L	BY	6	31	R	3	C	30	11:17	18.49	1.23
2015-06-07	Libellula_pulchella	F	L	BY	6	31	R	3	C	5	11:28	19.19	0.3
2015-06-11	Libellula_pulchella	F	L	BY	6	31	R	3	C	10	10:52	18.32	3.18
2015-06-11	Libellula_pulchella	F	L	BY	6	31	R	3	C	5	10:52	18.32	3.18
2015-06-11	Libellula_pulchella	M	L	BY	6	31	R	3	C	10	11:15	18.88	3.4
2015-06-19	Libellula_pulchella	M	L	B	6	31	L	3	C	10	9:30	13.17	1.08
2015-06-20	Libellula_pulchella	M	L	B	6	31	R	3	C	11	10:06	17.81	0.9
2015-06-20	Libellula_pulchella	M	L	B	6	31	R	3	C	3	10:18	18.23	1.74
2015-06-24	Libellula_pulchella	M	L	BY	6	31	R	3	C	15	9:47	16.85	1.31
2015-06-24	Libellula_pulchella	M	L	BY	6	31	R	3	C	115	9:56	17.18	1.49
2015-06-24	Libellula_pulchella	F	L	BY	6	31	R	3	C	155	10:08	17.18	1.04
2015-06-24	Libellula_pulchella	F	L	BY	6	31	R	3	C	15	10:27	18.35	0.25
2015-06-24	Libellula_pulchella	M	L	BY	6	31	L	3	C	3	10:46	18.03	0.85
2015-06-24	Libellula_pulchella	F	L	BY	6	31	L	3	C	5	10:54	18.74	0.76
2015-06-03	Libellula_quadrimaculata	X	L	B	6	31	L	3	C	30	11:07	15.97	1.8
2015-06-04	Libellula_quadrimaculata	X	L	B	6	31	L	3	C	5	11:31	21.74	0.32
2015-06-04	Libellula_quadrimaculata	X	L	B	6	31	R	3	C	10	11:55	22.43	0.87
2015-06-07	Libellula_quadrimaculata	X	L	BY	6	31	R	3	C	5	11:18	18.49	1.23
2015-06-07	Libellula_quadrimaculata	F	L	BY	6	31	L	3	C	5	11:30	19.19	0.3
2015-06-07	Libellula_quadrimaculata	M	L	BY	6	31	L	3	C	10	11:32	19.19	0.3
2015-06-07	Libellula_quadrimaculata	X	L	BY	6	31	L	3	C	10	11:39	19.19	1.55
2015-06-07	Libellula_quadrimaculata	F	L	BY	6	31	L	3	C	5	11:40	18.96	1.55
2015-06-11	Libellula_quadrimaculata	X	L	BY	6	31	R	3	C	5	11:03	18.32	3.18
2015-06-11	Libellula_quadrimaculata	X	L	BY	6	31	L	3	C	30	11:47	19.98	3.85
2015-06-11	Libellula_quadrimaculata	X	L	BY	6	31	L	3	C	5	13:05	20.94	2.7
2015-06-11	Libellula_quadrimaculata	X	L	BY	6	31	L	3	C	15	13:06	20.94	2.7
2015-06-11	Libellula_quadrimaculata	X	L	BY	6	31	L	3	C	5	13:35	21.39	3.3
2015-06-18	Libellula_quadrimaculata	X	L	B	6	31	L	3	C	5	13:39	25.07	0.14
2015-06-18	Libellula_quadrimaculata	X	L	B	6	31	L	3	C	5	14:02	25.26	1.32
2015-06-19	Libellula_quadrimaculata	F	L	B	6	31	L	3	C	5	9:38	13.17	1.95
2015-06-19	Libellula_quadrimaculata	X	L	B	6	31	L	3	C	5	9:40	13.17	1.95
2015-06-19	Libellula_quadrimaculata	X	L	B	6	31	L	3	C	5	9:47	13.57	1.95
2015-06-19	Libellula_quadrimaculata	M	L	B	6	31	L	3	C	5	9:53	14.2	0.53
2015-06-19	Libellula_quadrimaculata	X	L	B	6	31	L	3	C	5	10:05	14.2	0.53
2015-06-20	Libellula_quadrimaculata	M	L	B	6	31	R	3	C	76	10:00	17.81	0.9
2015-06-20	Libellula_quadrimaculata	X	L	B	6	31	R	3	C	5	10:02	17.81	0.9
2015-06-20	Libellula_quadrimaculata	X	L	B	6	31	R	3	C	7	10:25	19.25	0.34
2015-06-20	Libellula_quadrimaculata	X	L	B	6	31	R	3	C	3	10:27	19.25	0.34
2015-06-24	Libellula_quadrimaculata	X	L	BY	6	31	R	3	C	6	10:20	17.27	1.04
2015-06-24	Libellula_quadrimaculata	X	L	BY	6	31	R	3	C	13	10:26	18.35	0.25
